# Supplementary material for: Valorisation of Bovine Sweet Whey and Sunflower Press Cake Blend through Controlled Fermentation as Platform for Innovative Food Materials
Source: Foods. 2022 May 13;11(10):1417. doi: 10.3390/foods11101417 (PMC9142124; doi:10.3390/foods11101417)
Supplement: Supplementary file 1 [file foods-11-01417-s001.zip]

Archive with 1 entries (1 files):
- foods-1703321-supplementary.pdf
